# Supplementary material for: Identification of Insulin Resistance Biomarkers in Metabolic Syndrome Detected by UHPLC-ESI-QTOF-MS
Source: Metabolites. 2022 Jun 1;12(6):508. doi: 10.3390/metabo12060508 (PMC9227428; doi:10.3390/metabo12060508)
Supplement: Supplementary file 1 [file metabolites-12-00508-s001.zip]

Archive with 1 entries (1 files):
- metabolites-1736789-supplementary.pdf
